# Supplementary material for: S-(−)-Oleocanthal Ex Vivo Modulatory Effects on Gut Microbiota
Source: Nutrients. 2023 Jan 25;15(3):618. doi: 10.3390/nu15030618 (PMC9920009; doi:10.3390/nu15030618)
Supplement: Supplementary file 1 [file nutrients-15-00618-s001.zip]

Archive with 1 entries (1 files):
- nutrients-2128393-supplementary.pdf
